# Supplementary material for: An Electrochemical Sensor Based on Electropolymerization of β-Cyclodextrin on Glassy Carbon Electrode for the Determination of Fenitrothion
Source: Sensors (Basel). 2022 Dec 30;23(1):435. doi: 10.3390/s23010435 (PMC9824020; doi:10.3390/s23010435)
Supplement: Supplementary file 1 [file sensors-23-00435-s001.zip]

Archive with 1 entries (1 files):
- sensors-2072137-supplementary.pdf
